# Supplementary material for: National Near Real-Time Vaccine Effectiveness Against COVID-19 Severe Outcomes Using the Screening Method Among Older Adults Aged ≥50 Years in Canada
Source: Vaccines (Basel). 2025 Dec 24;14(1):26. doi: 10.3390/vaccines14010026 (PMC12846497; doi:10.3390/vaccines14010026)
Supplement: Supplementary file 1 [file vaccines-14-00026-s001.zip]

Archive with 2 entries (2 files):
- Figure S3.pptx
- vaccines-4044031-supplementary.pdf
